# Supplementary material for: Pharmacokinetic Study of Withanosides and Withanolides from Withania somnifera Using Ultra-High Performance Liquid Chromatography-Tandem Mass Spectrometry (UHPLC-MS/MS)
Source: Molecules. 2022 Feb 22;27(5):1476. doi: 10.3390/molecules27051476 (PMC8912008; doi:10.3390/molecules27051476)
Supplement: Supplementary file 1 [file molecules-27-01476-s001.zip]

Archive with 1 entries (1 files):
- molecules-1553137-supplementary.pdf
